# Supplementary material for: SNAP-25, but not SNAP-23, is essential for photoreceptor development, survival, and function in mice
Source: Commun Biol. 2024 Jan 5;7:34. doi: 10.1038/s42003-023-05760-8 (PMC10770054; doi:10.1038/s42003-023-05760-8)
Supplement: Supplementary file 4 — Supplementary Data [file 42003_2023_5760_MOESM4_ESM.xlsx]

## Sheet: FIG 1D
SNAP-23 f/f	avg		4942	left	5228	4770	5329	5352	5354	4998	5331	5985	5965	5222	5232	5223	5229	5231	-1	-2	-3	-4	-5
age
2 weeks	275.333	9.7707		279															270	275	260	289	279
1 month	262.5	2.20227			264									259	270	256	259	267
2 months	254.5	1.55456	259							253		252	254
4 months	255.333	3.4801			256		249					261
1 year	260.5	1.19024				264		259	259		260
SNAP-23 cKO			2r	2l1r	both	2l	r	4943	4999	124	5233	both	5333	6205	6206	6207	5351	5353	5332	5989	5988	5230	5224	5225	5226	5234
2 weeks	279	3.78153	278	289	266	283	279
1 month	265.667	5.66667									282											250	257	253	275	277
2 months	258.5	3.63515						250	248	264				253	265	260				250	278
4 months	260.333	6.48931									248		263							270
1 year	261.5	4.66369										255					269	270	252
mouse	avg
age
14	#DIV/0!
16
31

## Sheet: 2B
scotopic	CONTROL	4870		4904 ff		2 right ff		left ff		5062		4943		4770
0.00025	27.9121	12.46	10.27	12.66	17.31	89.46	93.13	24.84	18.8	20.73	16.22	12.78	23.87	17.43	20.81
0.0025	42.0359	13.19	25.39	9.756	40.94	113.5	105.6	43.27	41.61	66.94	42.37	7.017	21.65	36.99	20.28
0.025	74.2243	20.45	45.44	24.54	130.8	105.4	136.3	87.75	121	92.87	45.06	16.07	62.04	80.2	71.22
0.25	107.207	27.31	73.22	42.59	182.2	162.5	187.7	132.7	157.6	52.72	33.69	56.27	120.4	136.4	135.6
2.5	181.285	98.28	174	81.67	205.3	256.6	268.9	201	249.5	89.3	88.64	120.2	231.1	234.2	239.3
5	209.688	114.7	227.6	117	228.6	307.4	266.7	227.9	285.3	96.83	113.9	152	269.3	262.2	266.2
10	231.714	138.7	261.4	117.1	240.2	316.4	273.9	253.5	312.1	120.3	138.4	184	316.5	287.7	283.8
scotopic	SNAP-23 cKO	4871 cko		4901 fcko		2l2r cko		2 left cko		5059		4942		both
0.00025	28.3613	35.36	39.81	13.3	18.4	41.35	35.11	80.71	68.35	6.786	5.283	5.329	27.15	7.08	13.04
0.0025	32.1386	31.79	30.4	22.25	38.25	27.31	31.55	49.15	49.1	12.96	13.23	24.03	65.28	25.7	28.94
0.025	60.6129	49.06	56.44	61.21	86.33	65.66	55.02	74.76	83.94	35.38	45.65	41.54	106	34.11	53.48
0.25	111.986	144.5	140.2	99.7	140.8	93.93	78.89	114	137.4	86.62	94.43	89.16	172.3	70.97	104.9
2.5	178.8	272.9	240.6	143.9	203.8	139.4	140.3	180.9	200.6	150.2	149.7	174.9	268.4	100.3	137.3
5	200.2	295.4	254.3	154.2	216.2	161.8	157.4	196.7	192.6	186.7	179.5	190	285.4	162.1	170.5
10	224.893	322.7	278.4	180.7	253.6	202.5	172	222.7	232.4	199.2	189.5	225.4	306	177.4	186

## Sheet: 2C
scotopic	CONTROL	4870		4904 ff		2 right ff		left ff		5062		4943		4770
0.00025	89.0714	71	86	47	46	81	81	114	96	119	120	92	107	103	84
0.0025	76.4286	110	109	86	58	68	68	66	65	95	86	66	69	72	52
0.025	62.5	97	96	41	52	57	51	50	52	42	43	61	58	81	94
0.25	43.8571	41	47	43	48	42	43	55	55	36	38	45	45	37	39
2.5	38.8571	36	35	49	46	40	39	42	40	32	35	43	42	32	33
5	37.9286	35	34	46	46	39	38	42	41	31	33	42	41	31	32
10	37.4286	33	33	45	46	38	38	40	40	34	33	41	41	31	31
scotopic	SNAP-23 cKO	4871 cko		4901 fcko		2l2r cko		2 left cko		5059		4942		both
0.00025	90.9286	86	69	106	119	77	78	98	97	120	86	52	85	105	95
0.0025	75.3571	107	68	73	64	72	71	81	79	63	63	90	70	89	65
0.025	51.3571	41	39	57	56	55	56	62	63	53	51	52	48	44	42
0.25	44.4286	36	35	53	51	40	40	55	55	44	43	45	48	40	37
2.5	40.7143	33	32	48	48	37	39	45	45	40	40	44	44	40	35
5	39.5	32	31	47	48	38	39	43	43	37	37	43	44	36	35
10	38.2857	31	31	46	47	37	36	41	40	36	36	42	44	35	34

## Sheet: 2E
scotopic	CONTROL	4870		4904 ff		2 right ff		left ff		5062		4943		4770
0.15	24.6962	9.02	9.037	17.01	27.72	12.97	19.93	67.26	64.55	13.14	12.42	16.76	25.98	23.29	26.66
1.25	44.4548	24.47	31.59	26.14	36.27	77.38	57.39	98.25	100.8	31.3	31.97	0.877	18.53	53.99	33.41
5	88.2229	35.19	67.17	61.79	114	133.7	126.2	122.1	139.6	65.82	47.66	55.76	86.61	109.2	70.32
10	96.1579	51.3	95.08	60.28	102.7	153.8	160.4	136.9	155.6	53.93	48.75	54.82	89.49	102.6	80.56
25	108.599	78.48	119.3	65.27	101.3	149.6	144.8	196.2	203.2	56.73	38.01	62.48	99.44	111.9	93.67
50	120.317	86.09	119.3	85.78	124	158.6	160.3	215.8	210.1	54.59	49.67	85.91	104.7	117.1	112.5
scotopic	SNAP-23 cKO	4871 cko		4901 cko		2l2r cko		2 left cko		5059		4942		both
0.15	20.0739	25.7	28.07	18.04	21.06	18.41	18.54	26.19	32.79	9.248	11.12	12.71	-3.344	31.65	30.85
1.25	35.1691	41.33	39.47	4.947	32.52	34.8	22.14	54.1	54.86	29.99	28.35	36.16	55.9	31.23	26.57
5	84.47	83.61	84.52	120.1	157.8	81.98	62.65	103.2	114.9	53.6	59.96	50.63	86.52	61.48	61.63
10	93.2679	122.1	118.6	75.54	119.1	115.1	111.8	127.5	118.4	56.16	53.51	84.57	103.4	44.8	55.17
25	124.343	148.3	150.6	107.6	148.2	145.5	135.4	167.9	164.5	96.69	78	86.48	113.1	95.03	103.5
50	121.538	120	135.2	104	132.9	143.8	129.9	181.5	185.8	65.27	81.1	113.8	141.9	73.38	92.98

## Sheet: 2F
scotopic	CONTROL	4870		4904 ff		2 right ff		left ff		5062		4943		4770
0.15	59	54	105	44	45	71	73	78	76	46	49	49	48	44	44
1.25	48.2857	40	40	40	40	52	56	56	56	55	56	45	46	48	46
5	45.1429	42	44	45	47	47	50	51	53	46	43	41	41	42	40
10	44.2857	43	43	45	44	48	50	51	51	43	42	40	40	40	40
25	41.7143	40	41	41	41	44	46	48	49	40	41	36	37	40	40
50	40.1429	37	40	40	40	45	45	46	47	40	40	34	34	37	37
scotopic	SNAP-23 cKO	4871 cko		4901 fcko		2l2r cko		2 left cko		5059		4942		both
0.15	70.0714	60	60	88	70	111	94	76	77	52	76	43	68	48	58
1.25	49.5714	40	40	52	47	53	54	59	58	41	42	50	49	54	55
5	45.6429	40	40	47	46	47	47	52	51	45	45	45	45	45	44
10	42.2143	36	37	44	44	47	47	51	51	45	41	42	41	34	31
25	41.6429	33	33	41	41	45	45	49	49	42	43	40	42	40	40
50	40.4286	32	31	38	40	43	44	47	48	40	43	40	40	40	40

## Sheet: 2G
Control	SNAP23 cKO
0.443	0.44
0.489	0.4335
0.567	0.4525
0.531	0.5
	0.56
0.4385	0.4625
0.447	0.4355
0.511	0.478
0.461	0.535
0.503	0.479
0.496	0.5095

## Sheet: FIG 4B
	SNAP-25 CONTROL
age (days	AVG	SEM	5721	5759	5765	5917	5891	2 left	both	22- 2 right	none	right
2 weeks	272.4	3.04302						270	271	263	278	280
1 month	272.2	5.39815	283	286	267	257	268
2 months	256.25	3.44903						258	253	265	249
4 months	272.25	4.47912						276	282	270	261
	SNAP-25 cKO
age (days	AVG	SEM	5720	5760	5753	5914	5890	2 right	left	none	22- 2 left	both	left	"12 right"
2 weeks	127.5	5.69649						129	133	118	136	144	105
1 month	103.7	10.8162	122.5	99	111	122	64
2 months	69.25	5.80768						73		59	84		61
4 months	56.4	1.72047						56		52	62		58	54

## Sheet: 4D
4 wks	CONTROL	2 left	21	both	21	none	22	2 right	22	right	22
0.00025	25.657	23.3	14.06	38.14	33.36	20.66	31.51	26.33	28.85	17.13	23.23
0.0025	40.1674	33.21	51.34	35.1	42.05	28.34	33.22	41.33	57	8.724	71.36
0.025	70.298	59.87	85.83	74.23	96.04	82.58	98.44	20.23	21.93	45.23	118.6
0.25	114.479	99.73	159.6	132.5	202.2	89.85	134.8	19.49	27.32	73.7	205.6
2.5	212.818	196.8	294.8	246.4	301	221.2	281.5	33.81	51.17	161.8	339.7
5	258.048	250.3	343.9	286.8	330.5	299.4	378.4	46.62	86.46	194.5	363.6
10	287.55	277.6	355.8	301	343.4	332.2	410.4	103.7	148.7	227.8	374.9
4 wks	SNAP-25 cKO	none-left	21	right	21	2 left	22	left	22	2 left	22
0.00025	9.8155	5.776	5.432	-8.622	3.723	16.4	-4.244	18.42	17.5	20.91	22.86
0.0025	13.6096	25.22	13.89	4.877	9.081	29.51	4.717	9.241	10.19	12.59	16.78
0.025	14.8461	10.25	3.494	5.124	8.184	-1.96	-6.672	11.69	9.281	53.68	55.39
0.25	17.2166	13.18	17.56	10.09	6.636	19.7	19.79	19.06	14.13	28.73	23.29
2.5	5.3993	10.35	13.13	30.05	34.92	-9.775	-15.57	-10.37	-14.68	7.751	8.187
5	19.9062	11.19	18.6	16.41	25.96	23.26	26.39	9.722	14.85	24.4	28.28
10	23.13	9.112	-6.367	27.19	21.23	29.83	30.29	7.385	23.96	49.56	39.11

## Sheet: 4F
4 wks	CONTROL	2 left	21	both	21	none	22	2 right	22	right	22
0.15	21.575	28.92	25.35	28.65	36.58	19.08	21.15	16.38	14.31	10.74	14.59
1.25	30.445	43.37	49.22	25.62	21.7	22.39	45.6	18.63	24.37	15.39	38.16
5	70.804	101.2	109.4	86.18	73.23	29.13	73.7	58.4	50.57	55.35	70.88
10	88.379	119.3	122.6	118.1	109.3	47.93	85.71	76.84	67.97	51.82	84.22
25	98.353	146.4	138.4	119.9	85.37	47.89	94.87	87.13	74.94	73.43	115.2
50	98.432	139.7	125.7	117.1	104.6	55.48	91	87.89	76.5	71.65	114.7
4 wks	SNAP-25 cKO	none-left	21	right	21	2 left	22	left	22	2 left	22
0.15	24.182	18.55	30.47	20.88	13.19	28.18	30.1	30.44	24.14	20.91	24.96
1.25	23.1719	19.2	20.19	29.02	31.79	17.17	31.41	4.439	10.99	31.03	36.48
5	27.7957	39.69	18.22	12.85	9.867	26.02	39.47	30.07	35.71	27.3	38.76
10	31.6517	32.08	24.28	-0.953	19.03	44.26	28.72	21.49	20.83	61.91	64.87
25	24.103	13.43	21.72	20.44	15.42	29.87	23.88	25.88	28.08	26.41	35.9
50	27.7941	42.76	35.99	19.82	20.33	-1.101	-0.368	20.37	18.14	58.49	63.51

## Sheet: 4G
SNAP-25 Control	SNAP-25 CRX-Cre
0.4905	0.1055
0.48	0.0375
0.3975	0.0725
0.4025	0.136
0.526	0.0305
0.4695	0.002
0.4055	0.0585
0.3665	0.0295
0.322	0.022

[truncated: 6 more sheets: 8C, S3B, S3C, S3E, S3F, S7]
